# Supplementary material for: Cytomegalovirus Antibodies and Coronary Artery Disease in People with HIV: A Cohort Study
Source: Viruses. 2025 Feb 7;17(2):231. doi: 10.3390/v17020231 (PMC11860406; doi:10.3390/v17020231)
Supplement: Supplementary file 1 [file viruses-17-00231-s001.zip]

Archive with 3 entries (3 files):
- viruses-3456769-supplementary-Figure S1.pdf
- viruses-3456769-supplementary-Table S1.pdf
- viruses-3456769-supplementary-Table S2.pdf
